# Supplementary material for: Prevalence, Enterotoxigenic Potential and Antimicrobial Resistance of Staphylococcus aureus and Methicillin-Resistant Staphylococcus aureus (MRSA) Isolated from Algerian Ready to Eat Foods
Source: Toxins (Basel). 2021 Nov 24;13(12):835. doi: 10.3390/toxins13120835 (PMC8707561; doi:10.3390/toxins13120835)
Supplement: Supplementary file 1 [file toxins-13-00835-s001.zip]

Archive with 1 entries (1 files):
- toxins-1421168-supplementary.pdf
